# Supplementary material for: Expression of Basement Membrane Molecules by Wharton Jelly Stem Cells (WJSC) in Full-Term Human Umbilical Cords, Cell Cultures and Microtissues
Source: Cells. 2023 Feb 15;12(4):629. doi: 10.3390/cells12040629 (PMC9954414; doi:10.3390/cells12040629)
Supplement: Supplementary file 1 [file cells-12-00629-s001.zip]

Archive with 1 entries (1 files):
- cells-2209986-supplementary.pdf
